# Supplementary material for: EBV-Induced LINC00944: A Driver of Oral Cancer Progression and Influencer of Macrophage Differentiation
Source: Cancers (Basel). 2025 Feb 1;17(3):491. doi: 10.3390/cancers17030491 (PMC11815735; doi:10.3390/cancers17030491)
Supplement: Supplementary file 1 [file cancers-17-00491-s001.zip]

Archive with 2 entries (2 files):
- Supplementary Figure.pdf
- Table S1. Microarray_Gene in TNFa-NFKB pathway.xlsx
