# Supplementary material for: EBV-Induced LINC00944: A Driver of Oral Cancer Progression and Influencer of Macrophage Differentiation
Source: Cancers (Basel). 2025 Feb 1;17(3):491. doi: 10.3390/cancers17030491 (PMC11815735; doi:10.3390/cancers17030491)
Supplement: Supplementary file 1 [file cancers-17-00491-s001.zip › Table S1. Microarray_Gene in TNFa-NFKB pathway.xlsx]

## Sheet: Microarray_Gene in TNFa-NFKB pa
Microarray_Genes in TNFa-NFkb pathway_Normalized data
Gene	SCC25 Cells	SCC25-EBV Cells
ABCA1	3.11699	1.46914
AREG	4.2066	1.98288
ATF3	-0.241534	0.438878
ATP2B1	-0.821101	-0.987807
B4GALT1	-0.0153136	1.43446
B4GALT5	2.70367	3.84271
BCL3	3.66956	4.77032
BCL6	2.10967	3.20171
BHLHE40	0.388393	2.36162
BIRC2	2.54614	3.1372
BIRC3	0.510319	2.40875
BMP2	-0.0788045	-0.0705266
BTG1	1.87218	3.08863
BTG2	2.67725	3.98867
BTG3	4.6485	6.4377
CCL2	-5.2088	-4.21233
CCL20	-1.86009	0.228383
CCL5	1.17282	2.15628
CCND1	2.73652	2.80955
CCNL1	2.31784	3.94261
CCRL2	-6.08798	-5.5571
CD69	-6.08122	-5.53335
CD80	-4.0193	-4.6516
CD83	1.7173	2.93244
CDKN1A	-1.85378	-0.0924807
CEBPB	5.42674	6.48336
CEBPD	3.67448	4.15661
CLCF1	-0.777624	-0.256641
CSF1	-2.60645	-1.20779
CSF2	-1.63964	0.851264
CXCL1	3.18691	3.85368
CXCL10	-2.44392	-1.88684
CXCL11	-1.55272	-1.66056
CXCL2	2.13721	1.59303
CXCL3	-0.443751	0.248379
CXCL6	-6.19317	-5.68533
ACKR3	6.78628	7.30735
CYR61	4.05417	3.7677
DDX58	-1.25058	-2.64305
DENND5A	2.56283	3.73046
DNAJB4	-1.39628	0.906941
DRAM1	1.37669	2.30868
DUSP1	0.165619	3.60662
DUSP2	-1.17784	-1.02178
DUSP4	1.86639	1.2648
DUSP5	-0.1226	-0.0533457
EDN1	0.478614	-0.480619
EFNA1	1.00162	2.1546
EGR1	3.50206	4.26753
EGR2	-1.64801	-0.0612144
EGR3	-3.90085	-3.40287
EHD1	4.51638	4.81607
EIF1	9.19171	9.58515
ETS2	2.29561	2.27301
F2RL1	2.66301	2.29693
FJX1	4.76194	3.13982
FOS	-1.21211	1.23601
FOSB	-0.106833	1.62116
FOSL1	3.08965	2.30779
FOSL2	0.559491	2.15771
FUT4	-2.45809	-4.22691
G0S2	6.99369	8.13505
GADD45A	3.49666	3.20467
GADD45B	1.93112	3.9673
GCH1	-3.35929	-0.707545
GEM	-4.89368	-0.787656
GFPT2	-0.880444	1.99012
GPR183	-3.37559	-3.79783
HBEGF	1.57282	1.89605
HES1	-0.346009	0.797311
ICAM1	0.872605	2.54696
ICOSLG	-4.66076	-2.96222
IER2	7.52098	8.53836
IER3	5.38212	5.87696
IER5	5.91298	6.19474
IFIH1	1.36808	1.73856
IFIT2	2.74158	0.54698
IFNGR2	1.79467	2.87592
IL12B	-5.24837	-4.32535
IL15RA	1.14337	2.4797
IL18R1	-2.71839	-4.23839
IL1A	2.69746	2.83608
IL1B	5.97324	6.35836
IL23A	0.21551	0.203613
IL6	-1.81322	-0.580352
IL7R	-0.556205	1.12469
INHBA	4.72949	5.50349
IRF1	-0.252074	1.26035
IRS2	2.58984	2.34327
JAG1	4.72735	4.90907
JUN	1.47496	1.25666
JUNB	0.221136	2.15773
KDM6B	-0.74095	0.179416
KLF10	2.66068	3.53175
KLF2	0.287761	1.75463
KLF4	1.88053	0.992694
KLF6	2.10661	3.59651
KLF9	0.344032	2.58496
KYNU	1.02283	2.41367
LAMB3	8.60175	9.45928
LDLR	7.02135	7.93121
LIF	-4.64892	-3.25398
LITAF	4.20928	3.51462
MAFF	1.41983	2.88645
MAP2K3	-0.835202	-0.106465
MAP3K8	-3.27	-1.51
MARCKS	5.40004	6.02574
MCL1	3.19025	3.60684
MSC	-3.82	-1.9
MXD1	2.18117	3.29847
MYC	6.39484	4.44485
NAMPT	3.34652	3.12639
NFAT5	5.02421	4.07886
NFE2L2	-3.76618	-3.85328
NFIL3	4.61796	4.8924
NFKB1	2.34335	3.54242
NFKB2	-0.5	-0.02
NFKBIA	4.67912	6.97933
NFKBIE	2.06961	3.49957
NINJ1	5.13566	6.13421
NR4A1	-3.32598	-0.728358
NR4A2	-2.13653	0.806189
PANX1	2.34823	2.23927
PDE4B	-5.86802	-5.35177
PER1	1.16883	4.81222
PFKFB3	-2.6105	-1.07955
PHLDA1	-3.54	-1.43
PHLDA2	6.17701	7.27124
PLAU	2.48757	3.15903
PLAUR	-0.356653	1.87735
PLK2	4.81969	3.1314
PMEPA1	5.02115	3.21172
PNRC1	0.274414	1.91909
PPAP2B	-0.589994	1.94776
PPP1R15A	0.21052	1.60441
PTGER4	1.90512	1.09362
PTGS2	1.24081	1.16816
PTPRE	0.0207834	-0.85923
PTX3	-2.52	-0.54
RCAN1	1.22069	0.437562
REL	1.3121	1.58217
RELA	2.56848	2.88497
RELB	4.24402	5.25469
RHOB	-0.00190353	0.330399
RIPK2	1.2085	1.44888
RNF19B	0.229195	1.44089
SAT1	3.54712	5.32678
SDC4	3.4856	4.81542
SERPINB2	-6.19696	-5.70447
SERPINB8	-2.85021	-4.50297
SERPINE1	-0.778334	-0.304111
SGK1	5.44	7.37
SIK1	2.46532	3.57328
SLC16A6	-0.784771	-2.52835
SLC2A3	-5.99778	-4.14421
SLC2A6	1.12807	2.24572
SMAD3	3.23722	4.5302
SNN	2.89659	3.1315
SOCS3	-0.816148	0.526268
SOD2	4.9869	7.27713
SPHK1	4.46668	4.07871
SPSB1	3.69569	4.78378
SQSTM1	3.65182	4.76867
STAT5A	-2.69504	-0.781054
TAP1	4.58976	5.86625
TGIF1	-0.638824	0.0639563
TIPARP	-4.14048	-2.78064
TLR2	-2.88495	-0.567278
TNC	4.78	4.8
TNF	-1.02274	0.980807
TNFAIP2	5.23963	6.08456
TNFAIP3	1.43895	4.10406
TNFAIP6	-4.48567	1.24149
TNFAIP8	1.81394	3.37551
TNFRSF9	-1.41437	-0.857116
TNFSF9	1.00193	2.73258
TNIP1	2.84539	4.08798
TNIP2	0.231238	0.732688
TRAF1	-2.32	-1.72
TRIB1	4.75	4.25
TRIP10	0.699578	1.49679
TSC22D1	7.12688	6.62392
TUBB2A	4.90423	5.43394
YRDC	4.42608	4.53391
ZBTB10	-4.28627	-2.94838
ZC3H12A	2.0408	3.73098
ZFP36	2.0857	5.04336
